# Supplementary material for: LPIAT, a lyso-Phosphatidylinositol Acyltransferase, Modulates Seed Germination in Arabidopsis thaliana through PIP Signalling Pathways and is Involved in Hyperosmotic Response
Source: Int J Mol Sci. 2020 Feb 28;21(5):1654. doi: 10.3390/ijms21051654 (PMC7084726; doi:10.3390/ijms21051654)
Supplement: Supplementary file 1 [file ijms-21-01654-s001.zip]

Archive with 8 entries (7 files):
- Figures supl revised4/
- Figures supl revised4/Figure S1 - LPIAT gene structure.pdf
- Figures supl revised4/Figure S2- cellular location.pdf
- Figures supl revised4/Figure S3 - SDS PAGE gel.pdf
- Figures supl revised4/Figure S4- qPCR seeds and leaves.pdf
- Figures supl revised4/Figure S5- Lipid Phenotype seed.pdf
- Figures supl revised4/Figure S6 LPIAT expression in seed.pdf
- Figures supl revised4/figure S7 - tetrazolium.pdf
